# Supplementary material for: Vitamin C—Beyond Deficiency: Mechanisms, Clinical Applications, Formulation and Dosing Considerations, and Safety Across Stress-Responsive Conditions
Source: Nutrients. 2026 Jul 15;18(14):2319. doi: 10.3390/nu18142319 (PMC13414856; doi:10.3390/nu18142319)
Supplement: Supplementary file 1 [file nutrients-18-02319-s001.zip]

Archive with 1 entries (1 files):
- nutrients-4420390-supplementary.pdf
